# Supplementary material for: Radical cascade cyclization of amino acid-tethered 1,6-enynones with sulfonyl hydrazides for N-terminal modification: synthesis of functionalized succinimide derivatives
Source: RSC Adv. 2025 Aug 1;15(34):27486–92. doi: 10.1039/d5ra04754d (PMC12315100; doi:10.1039/d5ra04754d)
Supplement: RA-015-D5RA04754D-s002 [file RA-015-D5RA04754D-s002.cif]

# Supplementary Information (SI) for RSC Advances.
# This journal is © The Royal Society of Chemistry 2025

####################################################################### 
# 
# This file contains crystal structure data downloaded from the 
# Cambridge Structural Database (CSD) hosted by the Cambridge 
# Crystallographic Data Centre (CCDC).
# 
# Full information about CCDC data access policies and citation 
# guidelines are available at http://www.ccdc.cam.ac.uk/access/V1 
# 
# Audit and citation data items may have been added by the CCDC. 
# Please retain this information to preserve the provenance of 
# this file and to allow appropriate attribution of the data. 
# 
#######################################################################

data_rmksmp2_413_060524_0m_a
_database_code_depnum_ccdc_archive 'CCDC 2422408'
loop_
_audit_author_name
_audit_author_address
'Logesh Mathivathanan'
;Department of Chemistry VIT, Vellore
India
;
_audit_update_record             
;
2025-02-09 deposited with the CCDC.	2025-07-25 downloaded from the CCDC.
;
_audit_creation_date             2024-05-17
_audit_creation_method           
;
Olex2 1.5
(compiled 2024.02.16 svn.r378c4104 for OlexSys, GUI svn.r6928)
;
_shelx_SHELXL_version_number     2019/3
_chemical_name_common            ?
_chemical_name_systematic        ?
_chemical_formula_moiety         'C23 H22 I N O6 S'
_chemical_formula_sum            'C23 H22 I N O6 S'
_chemical_formula_weight         567.37
_chemical_melting_point          ?
loop_
_atom_type_symbol
_atom_type_description
_atom_type_scat_dispersion_real
_atom_type_scat_dispersion_imag
_atom_type_scat_source
C C 0.0033 0.0016 'International Tables Vol C Tables 4.2.6.8 and 6.1.1.4'
H H 0.0000 0.0000 'International Tables Vol C Tables 4.2.6.8 and 6.1.1.4'
I I -0.4742 1.8119 'International Tables Vol C Tables 4.2.6.8 and 6.1.1.4'
N N 0.0061 0.0033 'International Tables Vol C Tables 4.2.6.8 and 6.1.1.4'
O O 0.0106 0.0060 'International Tables Vol C Tables 4.2.6.8 and 6.1.1.4'
S S 0.1246 0.1234 'International Tables Vol C Tables 4.2.6.8 and 6.1.1.4'

_shelx_space_group_comment       
;
The symmetry employed for this shelxl refinement is uniquely defined
by the following loop, which should always be used as a source of
symmetry information in preference to the above space-group names.
They are only intended as comments.
;
_space_group_crystal_system      monoclinic
_space_group_IT_number           14
_space_group_name_H-M_alt        'P 1 21/c 1'
_space_group_name_Hall           '-P 2ybc'
loop_
_space_group_symop_operation_xyz
'x, y, z'
'-x, y+1/2, -z+1/2'
'-x, -y, -z'
'x, -y-1/2, z-1/2'

_cell_length_a                   8.0223(8)
_cell_length_b                   29.704(3)
_cell_length_c                   10.4353(11)
_cell_angle_alpha                90
_cell_angle_beta                 107.350(4)
_cell_angle_gamma                90
_cell_volume                     2373.5(4)
_cell_formula_units_Z            4
_cell_measurement_reflns_used    9881
_cell_measurement_temperature    300(2)
_cell_measurement_theta_max      26.72
_cell_measurement_theta_min      2.46
_shelx_estimated_absorpt_T_max   0.779
_shelx_estimated_absorpt_T_min   0.684
_exptl_absorpt_coefficient_mu    1.475
_exptl_absorpt_correction_T_max  0.7460
_exptl_absorpt_correction_T_min  0.5754
_exptl_absorpt_correction_type   multi-scan
_exptl_absorpt_process_details   'SADABS (BRUKER)'
_exptl_absorpt_special_details   ?
_exptl_crystal_colour            colourless
_exptl_crystal_colour_primary    colourless
_exptl_crystal_density_diffrn    1.588
_exptl_crystal_density_meas      ?
_exptl_crystal_density_method    ?
_exptl_crystal_description       block
_exptl_crystal_F_000             1136
_exptl_crystal_size_max          0.278
_exptl_crystal_size_mid          0.26
_exptl_crystal_size_min          0.178
_exptl_transmission_factor_max   ?
_exptl_transmission_factor_min   ?
_diffrn_reflns_av_R_equivalents  0.0533
_diffrn_reflns_av_unetI/netI     0.0422
_diffrn_reflns_Laue_measured_fraction_full 0.998
_diffrn_reflns_Laue_measured_fraction_max 0.999
_diffrn_reflns_limit_h_max       10
_diffrn_reflns_limit_h_min       -10
_diffrn_reflns_limit_k_max       37
_diffrn_reflns_limit_k_min       -39
_diffrn_reflns_limit_l_max       13
_diffrn_reflns_limit_l_min       -13
_diffrn_reflns_number            39644
_diffrn_reflns_point_group_measured_fraction_full 0.998
_diffrn_reflns_point_group_measured_fraction_max 0.999
_diffrn_reflns_theta_full        25.242
_diffrn_reflns_theta_max         28.279
_diffrn_reflns_theta_min         2.157
_diffrn_ambient_temperature      300.00
_diffrn_detector_area_resol_mean ?
_diffrn_measured_fraction_theta_full 0.998
_diffrn_measured_fraction_theta_max 0.999
_diffrn_measurement_device_type  
'Bruker D8 QUEST diffractometer with PHOTON II detector'
_diffrn_measurement_method       '\f and \w scans'
_diffrn_radiation_type           MoK\a
_diffrn_radiation_wavelength     0.71073
_diffrn_source                   ?
_reflns_Friedel_coverage         0.000
_reflns_Friedel_fraction_full    .
_reflns_Friedel_fraction_max     .
_reflns_number_gt                3850
_reflns_number_total             5875
_reflns_special_details          
;
 Reflections were merged by SHELXL according to the crystal
 class for the calculation of statistics and refinement.
 
 _reflns_Friedel_fraction is defined as the number of unique
 Friedel pairs measured divided by the number that would be
 possible theoretically, ignoring centric projections and
 systematic absences.
;
_reflns_threshold_expression     'I > 2\s(I)'
_computing_cell_refinement       'Bruker APEX4/SAINT'
_computing_data_collection       'Bruker APEX4'
_computing_data_reduction        'Bruker APEX4/SAINT'
_computing_molecular_graphics    'Olex2 1.5 (Dolomanov et al., 2009)'
_computing_publication_material  'Olex2 1.5 (Dolomanov et al., 2009)'
_computing_structure_refinement  'SHELXL 2019/3 (Sheldrick, 2015)'
_computing_structure_solution    'SHELXL-2019/1 (Sheldrick, 2019)'
_refine_diff_density_max         0.795
_refine_diff_density_min         -0.819
_refine_diff_density_rms         0.090
_refine_ls_extinction_coef       .
_refine_ls_extinction_method     none
_refine_ls_goodness_of_fit_ref   1.148
_refine_ls_hydrogen_treatment    constr
_refine_ls_matrix_type           full
_refine_ls_number_parameters     290
_refine_ls_number_reflns         5875
_refine_ls_number_restraints     6
_refine_ls_R_factor_all          0.1070
_refine_ls_R_factor_gt           0.0700
_refine_ls_restrained_S_all      1.148
_refine_ls_shift/su_max          0.000
_refine_ls_shift/su_mean         0.000
_refine_ls_structure_factor_coef Fsqd
_refine_ls_weighting_details     
'w=1/[\s^2^(Fo^2^)+12.0771P] where P=(Fo^2^+2Fc^2^)/3'
_refine_ls_weighting_scheme      calc
_refine_ls_wR_factor_gt          0.1380
_refine_ls_wR_factor_ref         0.1523
_refine_special_details          ?
_olex2_refinement_description    
;
1. Fixed Uiso
 At 1.2 times of:
  All C(H) groups, All C(H,H) groups
 At 1.5 times of:
  All C(H,H,H) groups
2. Uiso/Uaniso restraints and constraints
C15 \\sim C14: within 2A with sigma of 0.02 and sigma for terminal atoms of
0.04 within 2A
3. Others
 Sof(I1B)=1-FVAR(1)
 Sof(I1A)=FVAR(1)
4.a Secondary CH2 refined with riding coordinates:
 C7(H7A,H7B), C14(H14A,H14B)
4.b Aromatic/amide H refined with riding coordinates:
 C2(H2), C3(H3), C5(H5), C6(H6), C19(H19), C20(H20), C21(H21), C22(H22),
 C23(H23)
4.c Fitted hexagon refined as free rotating group:
 C1(C2,C3,C4,C5,C6)
4.d Idealised Me refined as rotating group:
 C12(H12A,H12B,H12C), C13(H13A,H13B,H13C), C16(H16A,H16B,H16C)
;
_atom_sites_solution_hydrogens   geom
_atom_sites_solution_primary     ?
_atom_sites_solution_secondary   ?
loop_
_atom_site_label
_atom_site_type_symbol
_atom_site_fract_x
_atom_site_fract_y
_atom_site_fract_z
_atom_site_U_iso_or_equiv
_atom_site_adp_type
_atom_site_occupancy
_atom_site_site_symmetry_order
_atom_site_calc_flag
_atom_site_refinement_flags_posn
_atom_site_refinement_flags_adp
_atom_site_refinement_flags_occupancy
_atom_site_disorder_assembly
_atom_site_disorder_group
I1B I 0.579(3) 0.6515(10) 0.128(2) 0.083(3) Uani 0.34(6) 1 d . . P A 2
S1 S 0.7511(2) 0.58777(6) 0.4841(2) 0.0624(5) Uani 1 1 d . . . . .
O1 O 0.6367(6) 0.58168(18) 0.5640(7) 0.096(2) Uani 1 1 d . . . . .
O2 O 0.7036(7) 0.56849(17) 0.3512(6) 0.092(2) Uani 1 1 d . . . . .
O3 O 0.6817(6) 0.68338(19) 0.7032(5) 0.0702(14) Uani 1 1 d . . . . .
O4 O 0.1354(6) 0.70588(16) 0.7660(5) 0.0655(13) Uani 1 1 d . . . . .
O5 O 0.1597(5) 0.64779(14) 0.4052(4) 0.0474(10) Uani 1 1 d . . . . .
O6 O 0.2516(8) 0.74127(17) 0.6259(6) 0.0912(19) Uani 1 1 d . . . . .
N1 N 0.4055(6) 0.66403(16) 0.5744(5) 0.0420(11) Uani 1 1 d . . . . .
C1 C 0.9582(4) 0.56846(14) 0.5747(4) 0.0451(14) Uani 1 1 d G . . . .
C2 C 1.0067(5) 0.56834(15) 0.7142(4) 0.0618(18) Uani 1 1 d G . . . .
H2 H 0.927502 0.577468 0.758478 0.074 Uiso 1 1 calc R U . . .
C3 C 1.1734(6) 0.55458(16) 0.7876(3) 0.0655(19) Uani 1 1 d G . . . .
H3 H 1.205864 0.554501 0.880871 0.079 Uiso 1 1 calc R U . . .
C4 C 1.2917(4) 0.54094(14) 0.7214(4) 0.0588(18) Uani 1 1 d G . . . .
C5 C 1.2433(4) 0.54106(14) 0.5819(4) 0.0521(15) Uani 1 1 d G . . . .
H5 H 1.322425 0.531936 0.537675 0.063 Uiso 1 1 calc R U . . .
C6 C 1.0765(5) 0.55482(14) 0.5086(3) 0.0495(14) Uani 1 1 d G . . . .
H6 H 1.044063 0.554902 0.415279 0.059 Uiso 1 1 calc R U . . .
C7 C 0.7804(7) 0.6470(2) 0.4698(7) 0.0511(15) Uani 1 1 d . . . . .
H7A H 0.872748 0.657216 0.547611 0.061 Uiso 1 1 calc R U . . .
H7B H 0.817578 0.652723 0.390941 0.061 Uiso 1 1 calc R U . . .
C8 C 0.6138(6) 0.67459(19) 0.4590(6) 0.0399(12) Uani 1 1 d . . . . .
C9 C 0.5788(7) 0.6743(2) 0.5955(7) 0.0492(15) Uani 1 1 d . . . . .
C10 C 0.3160(7) 0.65443(18) 0.4423(6) 0.0378(12) Uani 1 1 d . . . . .
C11 C 0.4444(6) 0.65689(18) 0.3630(5) 0.0350(11) Uani 1 1 d . . . . .
C12 C 0.6460(8) 0.7241(2) 0.4282(7) 0.0565(16) Uani 1 1 d . . . . .
H12A H 0.547127 0.741977 0.430127 0.085 Uiso 1 1 calc R U . . .
H12B H 0.662192 0.726004 0.340868 0.085 Uiso 1 1 calc R U . . .
H12C H 0.748555 0.735012 0.494438 0.085 Uiso 1 1 calc R U . . .
C13 C 1.4721(10) 0.5258(3) 0.8002(9) 0.091(3) Uani 1 1 d . . . . .
H13A H 1.550644 0.530385 0.747748 0.137 Uiso 1 1 calc R U . . .
H13B H 1.469501 0.494406 0.821529 0.137 Uiso 1 1 calc R U . . .
H13C H 1.511258 0.542911 0.881764 0.137 Uiso 1 1 calc R U . . .
C14 C 0.3231(9) 0.6645(2) 0.6874(6) 0.0536(16) Uani 1 1 d . U . . .
H14A H 0.239504 0.640140 0.675755 0.064 Uiso 1 1 calc R U . . .
H14B H 0.412298 0.660430 0.772851 0.064 Uiso 1 1 calc R U . . .
C15 C 0.2336(7) 0.7086(2) 0.6859(6) 0.0446(13) Uani 1 1 d . U . . .
C16 C 0.0471(10) 0.7462(3) 0.7876(9) 0.076(2) Uani 1 1 d . . . . .
H16A H -0.058043 0.738122 0.807969 0.115 Uiso 1 1 calc R U . . .
H16B H 0.018566 0.764343 0.707899 0.115 Uiso 1 1 calc R U . . .
H16C H 0.122142 0.762828 0.861157 0.115 Uiso 1 1 calc R U . . .
C17 C 0.3985(7) 0.6462(2) 0.2352(6) 0.0422(13) Uani 1 1 d . . . . .
C18 C 0.2319(7) 0.6240(2) 0.1603(6) 0.0462(14) Uani 1 1 d . . . . .
C19 C 0.1069(9) 0.6466(3) 0.0620(7) 0.0617(18) Uani 1 1 d . . . . .
H19 H 0.126860 0.675910 0.039296 0.074 Uiso 1 1 calc R U . . .
C20 C -0.0487(10) 0.6253(4) -0.0027(8) 0.084(3) Uani 1 1 d . . . . .
H20 H -0.133847 0.640128 -0.069691 0.100 Uiso 1 1 calc R U . . .
C21 C -0.0767(11) 0.5821(4) 0.0325(9) 0.089(3) Uani 1 1 d . . . . .
H21 H -0.182766 0.568144 -0.009212 0.106 Uiso 1 1 calc R U . . .
C22 C 0.0490(11) 0.5593(3) 0.1280(8) 0.078(2) Uani 1 1 d . . . . .
H22 H 0.029906 0.529712 0.149503 0.094 Uiso 1 1 calc R U . . .
C23 C 0.2048(10) 0.5806(2) 0.1923(7) 0.0646(19) Uani 1 1 d . . . . .
H23 H 0.291090 0.565367 0.257360 0.078 Uiso 1 1 calc R U . . .
I1A I 0.5635(9) 0.6579(3) 0.1120(7) 0.0697(9) Uani 0.66(6) 1 d . . P A 1

loop_
_atom_site_aniso_label
_atom_site_aniso_U_11
_atom_site_aniso_U_22
_atom_site_aniso_U_33
_atom_site_aniso_U_23
_atom_site_aniso_U_13
_atom_site_aniso_U_12
I1B 0.067(3) 0.132(7) 0.068(4) -0.013(4) 0.048(3) -0.013(3)
S1 0.0319(7) 0.0444(9) 0.1063(15) 0.0014(9) 0.0134(8) 0.0004(7)
O1 0.048(3) 0.067(3) 0.187(7) 0.035(4) 0.059(4) 0.005(2)
O2 0.067(3) 0.060(3) 0.112(5) -0.023(3) -0.028(3) 0.008(3)
O3 0.047(3) 0.104(4) 0.054(3) -0.010(3) 0.006(2) -0.007(3)
O4 0.074(3) 0.069(3) 0.072(3) -0.004(2) 0.049(3) 0.002(2)
O5 0.0311(19) 0.061(3) 0.053(2) 0.000(2) 0.0167(18) -0.0021(18)
O6 0.128(5) 0.054(3) 0.120(5) 0.014(3) 0.081(4) 0.014(3)
N1 0.031(2) 0.055(3) 0.043(3) -0.001(2) 0.015(2) 0.001(2)
C1 0.037(3) 0.039(3) 0.061(4) 0.000(3) 0.017(3) 0.000(2)
C2 0.056(4) 0.078(5) 0.064(4) 0.000(4) 0.036(4) 0.004(3)
C3 0.066(4) 0.077(5) 0.051(4) 0.004(4) 0.013(3) -0.004(4)
C4 0.042(3) 0.048(4) 0.079(5) 0.009(3) 0.005(3) -0.003(3)
C5 0.040(3) 0.048(4) 0.072(5) 0.000(3) 0.023(3) 0.006(3)
C6 0.045(3) 0.046(3) 0.059(4) 0.002(3) 0.017(3) -0.001(3)
C7 0.031(3) 0.047(4) 0.075(4) -0.004(3) 0.016(3) -0.002(2)
C8 0.027(2) 0.044(3) 0.050(3) -0.002(3) 0.013(2) 0.000(2)
C9 0.036(3) 0.051(4) 0.058(4) -0.001(3) 0.009(3) -0.001(3)
C10 0.031(3) 0.037(3) 0.046(3) 0.003(2) 0.013(2) 0.002(2)
C11 0.029(2) 0.038(3) 0.044(3) 0.000(2) 0.019(2) 0.000(2)
C12 0.049(4) 0.044(4) 0.074(5) -0.001(3) 0.016(3) -0.003(3)
C13 0.052(4) 0.088(6) 0.112(7) 0.017(5) -0.008(4) 0.001(4)
C14 0.066(4) 0.058(4) 0.036(3) -0.004(3) 0.013(3) 0.002(3)
C15 0.041(3) 0.052(4) 0.042(3) -0.005(3) 0.016(3) -0.008(3)
C16 0.066(5) 0.077(5) 0.093(6) -0.034(4) 0.034(4) 0.003(4)
C17 0.034(3) 0.055(4) 0.045(3) 0.002(3) 0.023(2) 0.001(2)
C18 0.042(3) 0.055(4) 0.047(3) -0.009(3) 0.022(3) -0.007(3)
C19 0.051(4) 0.080(5) 0.053(4) 0.002(4) 0.015(3) 0.006(3)
C20 0.046(4) 0.137(8) 0.061(5) -0.022(5) 0.007(4) 0.003(5)
C21 0.056(5) 0.150(9) 0.070(6) -0.048(6) 0.034(4) -0.036(6)
C22 0.083(6) 0.090(6) 0.075(5) -0.025(5) 0.042(5) -0.038(5)
C23 0.063(4) 0.066(5) 0.062(4) -0.008(4) 0.014(4) -0.017(4)
I1A 0.0613(12) 0.094(2) 0.0651(12) 0.0060(13) 0.0366(11) -0.0123(10)

_geom_special_details            
;
 All esds (except the esd in the dihedral angle between two l.s. planes)
 are estimated using the full covariance matrix.  The cell esds are taken
 into account individually in the estimation of esds in distances, angles
 and torsion angles; correlations between esds in cell parameters are only
 used when they are defined by crystal symmetry.  An approximate (isotropic)
 treatment of cell esds is used for estimating esds involving l.s. planes.
;
loop_
_geom_bond_atom_site_label_1
_geom_bond_atom_site_label_2
_geom_bond_distance
_geom_bond_site_symmetry_2
_geom_bond_publ_flag
I1B C17 2.087(12) . ?
S1 O1 1.423(6) . ?
S1 O2 1.443(6) . ?
S1 C1 1.745(3) . ?
S1 C7 1.788(6) . ?
O3 C9 1.210(7) . ?
O4 C15 1.311(7) . ?
O4 C16 1.441(8) . ?
O5 C10 1.213(6) . ?
O6 C15 1.187(7) . ?
N1 C9 1.376(7) . ?
N1 C10 1.381(7) . ?
N1 C14 1.514(7) . ?
C1 C2 1.3900 . ?
C1 C6 1.3900 . ?
C2 H2 0.9300 . ?
C2 C3 1.3900 . ?
C3 H3 0.9300 . ?
C3 C4 1.3900 . ?
C4 C5 1.3900 . ?
C4 C13 1.504(8) . ?
C5 H5 0.9300 . ?
C5 C6 1.3900 . ?
C6 H6 0.9300 . ?
C7 H7A 0.9700 . ?
C7 H7B 0.9700 . ?
C7 C8 1.543(7) . ?
C8 C9 1.532(8) . ?
C8 C11 1.522(7) . ?
C8 C12 1.542(8) . ?
C10 C11 1.503(7) . ?
C11 C17 1.312(7) . ?
C12 H12A 0.9600 . ?
C12 H12B 0.9600 . ?
C12 H12C 0.9600 . ?
C13 H13A 0.9600 . ?
C13 H13B 0.9600 . ?
C13 H13C 0.9600 . ?
C14 H14A 0.9700 . ?
C14 H14B 0.9700 . ?
C14 C15 1.491(9) . ?
C16 H16A 0.9600 . ?
C16 H16B 0.9600 . ?
C16 H16C 0.9600 . ?
C17 C18 1.485(8) . ?
C17 I1A 2.131(8) . ?
C18 C19 1.375(9) . ?
C18 C23 1.366(9) . ?
C19 H19 0.9300 . ?
C19 C20 1.383(10) . ?
C20 H20 0.9300 . ?
C20 C21 1.370(13) . ?
C21 H21 0.9300 . ?
C21 C22 1.368(12) . ?
C22 H22 0.9300 . ?
C22 C23 1.383(10) . ?
C23 H23 0.9300 . ?

loop_
_geom_angle_atom_site_label_1
_geom_angle_atom_site_label_2
_geom_angle_atom_site_label_3
_geom_angle
_geom_angle_site_symmetry_1
_geom_angle_site_symmetry_3
_geom_angle_publ_flag
O1 S1 O2 118.8(4) . . ?
O1 S1 C1 108.5(3) . . ?
O1 S1 C7 107.3(3) . . ?
O2 S1 C1 109.1(3) . . ?
O2 S1 C7 108.3(3) . . ?
C1 S1 C7 103.9(2) . . ?
C15 O4 C16 117.7(6) . . ?
C9 N1 C10 113.9(5) . . ?
C9 N1 C14 121.9(5) . . ?
C10 N1 C14 124.2(5) . . ?
C2 C1 S1 119.5(2) . . ?
C2 C1 C6 120.0 . . ?
C6 C1 S1 120.5(2) . . ?
C1 C2 H2 120.0 . . ?
C1 C2 C3 120.0 . . ?
C3 C2 H2 120.0 . . ?
C2 C3 H3 120.0 . . ?
C2 C3 C4 120.0 . . ?
C4 C3 H3 120.0 . . ?
C3 C4 C13 120.2(5) . . ?
C5 C4 C3 120.0 . . ?
C5 C4 C13 119.8(5) . . ?
C4 C5 H5 120.0 . . ?
C6 C5 C4 120.0 . . ?
C6 C5 H5 120.0 . . ?
C1 C6 H6 120.0 . . ?
C5 C6 C1 120.0 . . ?
C5 C6 H6 120.0 . . ?
S1 C7 H7A 108.9 . . ?
S1 C7 H7B 108.9 . . ?
H7A C7 H7B 107.7 . . ?
C8 C7 S1 113.3(4) . . ?
C8 C7 H7A 108.9 . . ?
C8 C7 H7B 108.9 . . ?
C9 C8 C7 108.9(5) . . ?
C9 C8 C12 106.7(5) . . ?
C11 C8 C7 116.7(5) . . ?
C11 C8 C9 103.5(4) . . ?
C11 C8 C12 111.4(5) . . ?
C12 C8 C7 109.0(5) . . ?
O3 C9 N1 125.1(6) . . ?
O3 C9 C8 126.8(5) . . ?
N1 C9 C8 108.1(5) . . ?
O5 C10 N1 122.2(5) . . ?
O5 C10 C11 130.2(5) . . ?
N1 C10 C11 107.6(4) . . ?
C10 C11 C8 106.2(4) . . ?
C17 C11 C8 132.7(5) . . ?
C17 C11 C10 121.1(5) . . ?
C8 C12 H12A 109.5 . . ?
C8 C12 H12B 109.5 . . ?
C8 C12 H12C 109.5 . . ?
H12A C12 H12B 109.5 . . ?
H12A C12 H12C 109.5 . . ?
H12B C12 H12C 109.5 . . ?
C4 C13 H13A 109.5 . . ?
C4 C13 H13B 109.5 . . ?
C4 C13 H13C 109.5 . . ?
H13A C13 H13B 109.5 . . ?
H13A C13 H13C 109.5 . . ?
H13B C13 H13C 109.5 . . ?
N1 C14 H14A 109.9 . . ?
N1 C14 H14B 109.9 . . ?
H14A C14 H14B 108.3 . . ?
C15 C14 N1 108.7(5) . . ?
C15 C14 H14A 109.9 . . ?
C15 C14 H14B 109.9 . . ?
O4 C15 C14 108.6(5) . . ?
O6 C15 O4 125.2(6) . . ?
O6 C15 C14 126.2(6) . . ?
O4 C16 H16A 109.5 . . ?
O4 C16 H16B 109.5 . . ?
O4 C16 H16C 109.5 . . ?
H16A C16 H16B 109.5 . . ?
H16A C16 H16C 109.5 . . ?
H16B C16 H16C 109.5 . . ?
C11 C17 I1B 119.8(6) . . ?
C11 C17 C18 125.4(5) . . ?
C11 C17 I1A 122.5(4) . . ?
C18 C17 I1B 114.3(6) . . ?
C18 C17 I1A 112.2(4) . . ?
C19 C18 C17 121.3(6) . . ?
C23 C18 C17 118.2(6) . . ?
C23 C18 C19 120.5(6) . . ?
C18 C19 H19 120.2 . . ?
C18 C19 C20 119.5(8) . . ?
C20 C19 H19 120.2 . . ?
C19 C20 H20 120.2 . . ?
C21 C20 C19 119.5(8) . . ?
C21 C20 H20 120.2 . . ?
C20 C21 H21 119.5 . . ?
C22 C21 C20 121.0(8) . . ?
C22 C21 H21 119.5 . . ?
C21 C22 H22 120.4 . . ?
C21 C22 C23 119.3(8) . . ?
C23 C22 H22 120.4 . . ?
C18 C23 C22 120.0(8) . . ?
C18 C23 H23 120.0 . . ?
C22 C23 H23 120.0 . . ?

loop_
_geom_hbond_atom_site_label_D
_geom_hbond_atom_site_label_H
_geom_hbond_atom_site_label_A
_geom_hbond_distance_DH
_geom_hbond_distance_HA
_geom_hbond_distance_DA
_geom_hbond_angle_DHA
_geom_hbond_site_symmetry_A
_geom_hbond_publ_flag
C7 H7B I1B 0.97 2.84 3.45(3) 122.0 . yes

loop_
_geom_torsion_atom_site_label_1
_geom_torsion_atom_site_label_2
_geom_torsion_atom_site_label_3
_geom_torsion_atom_site_label_4
_geom_torsion
_geom_torsion_site_symmetry_1
_geom_torsion_site_symmetry_2
_geom_torsion_site_symmetry_3
_geom_torsion_site_symmetry_4
_geom_torsion_publ_flag
I1B C17 C18 C19 -76.6(13) . . . . ?
I1B C17 C18 C23 104.1(12) . . . . ?
S1 C1 C2 C3 -177.7(3) . . . . ?
S1 C1 C6 C5 177.7(3) . . . . ?
S1 C7 C8 C9 71.4(6) . . . . ?
S1 C7 C8 C11 -45.3(7) . . . . ?
S1 C7 C8 C12 -172.5(4) . . . . ?
O1 S1 C1 C2 -26.1(4) . . . . ?
O1 S1 C1 C6 156.2(3) . . . . ?
O1 S1 C7 C8 -36.6(6) . . . . ?
O2 S1 C1 C2 -156.8(3) . . . . ?
O2 S1 C1 C6 25.6(4) . . . . ?
O2 S1 C7 C8 92.7(5) . . . . ?
O5 C10 C11 C8 169.6(6) . . . . ?
O5 C10 C11 C17 -8.4(9) . . . . ?
N1 C10 C11 C8 -6.8(6) . . . . ?
N1 C10 C11 C17 175.2(5) . . . . ?
N1 C14 C15 O4 168.2(5) . . . . ?
N1 C14 C15 O6 -14.1(9) . . . . ?
C1 S1 C7 C8 -151.4(4) . . . . ?
C1 C2 C3 C4 0.0 . . . . ?
C2 C1 C6 C5 0.0 . . . . ?
C2 C3 C4 C5 0.0 . . . . ?
C2 C3 C4 C13 -179.7(5) . . . . ?
C3 C4 C5 C6 0.0 . . . . ?
C4 C5 C6 C1 0.0 . . . . ?
C6 C1 C2 C3 0.0 . . . . ?
C7 S1 C1 C2 87.9(3) . . . . ?
C7 S1 C1 C6 -89.8(3) . . . . ?
C7 C8 C9 O3 50.7(8) . . . . ?
C7 C8 C9 N1 -132.3(5) . . . . ?
C7 C8 C11 C10 128.1(5) . . . . ?
C7 C8 C11 C17 -54.2(9) . . . . ?
C8 C11 C17 I1B 1.2(14) . . . . ?
C8 C11 C17 C18 172.3(6) . . . . ?
C8 C11 C17 I1A -6.3(9) . . . . ?
C9 N1 C10 O5 -174.8(5) . . . . ?
C9 N1 C10 C11 2.1(6) . . . . ?
C9 N1 C14 C15 97.0(6) . . . . ?
C9 C8 C11 C10 8.5(6) . . . . ?
C9 C8 C11 C17 -173.8(6) . . . . ?
C10 N1 C9 O3 -179.3(6) . . . . ?
C10 N1 C9 C8 3.6(7) . . . . ?
C10 N1 C14 C15 -81.5(7) . . . . ?
C10 C11 C17 I1B 178.6(12) . . . . ?
C10 C11 C17 C18 -10.3(9) . . . . ?
C10 C11 C17 I1A 171.1(5) . . . . ?
C11 C8 C9 O3 175.5(6) . . . . ?
C11 C8 C9 N1 -7.5(6) . . . . ?
C11 C17 C18 C19 111.9(7) . . . . ?
C11 C17 C18 C23 -67.4(8) . . . . ?
C12 C8 C9 O3 -66.9(8) . . . . ?
C12 C8 C9 N1 110.1(5) . . . . ?
C12 C8 C11 C10 -105.8(5) . . . . ?
C12 C8 C11 C17 71.9(8) . . . . ?
C13 C4 C5 C6 179.7(5) . . . . ?
C14 N1 C9 O3 2.0(10) . . . . ?
C14 N1 C9 C8 -175.1(5) . . . . ?
C14 N1 C10 O5 3.9(9) . . . . ?
C14 N1 C10 C11 -179.3(5) . . . . ?
C16 O4 C15 O6 -2.6(10) . . . . ?
C16 O4 C15 C14 175.2(6) . . . . ?
C17 C18 C19 C20 -178.0(6) . . . . ?
C17 C18 C23 C22 177.8(6) . . . . ?
C18 C19 C20 C21 0.4(11) . . . . ?
C19 C18 C23 C22 -1.5(10) . . . . ?
C19 C20 C21 C22 -1.9(12) . . . . ?
C20 C21 C22 C23 1.7(12) . . . . ?
C21 C22 C23 C18 0.0(11) . . . . ?
C23 C18 C19 C20 1.3(10) . . . . ?
I1A C17 C18 C19 -69.4(7) . . . . ?
I1A C17 C18 C23 111.3(6) . . . . ?

_shelx_res_file                  
;
TITL RMKSMP2_413_060524_0m_a.res in P2(1)/c
    rmksmp2_413_060524_0m_a.res
    created by SHELXL-2019/3 at 12:15:46 on 17-May-2024
REM Old TITL RMKSMP2_413_060524_0m in P2(1)/c
REM SHELXT solution in P2(1)/c: R1 0.283, Rweak 0.062, Alpha 0.058
REM <I/s> 2.777 for 113 systematic absences, Orientation as input
REM Formula found by SHELXT: C23 I N O6 S
REM LIST 4
CELL 0.71073 8.0223 29.7038 10.4353 90 107.35 90
ZERR 4 0.0008 0.0032 0.0011 0 0.004 0
LATT 1
SYMM -X,0.5+Y,0.5-Z
SFAC C H I N O S
UNIT 92 88 4 4 24 4
SIMU 0.02 0.04 2 C15 C14

L.S. 10
PLAN  4
SIZE 0.178 0.26 0.278
TEMP 26.85
CONF
HTAB C7 I1B
LIST 4
BOND $H
fmap 2
acta
MORE -1
SHEL 10 0.75
OMIT -2 1 6
REM <olex2.extras>
REM <HklSrc "%.\\RMKSMP2_413_060524_0m_a.hkl">
REM </olex2.extras>

WGHT    0.000000   12.077100
FVAR       0.35445   0.65815
PART 2
I1B   3    0.579404    0.651479    0.127915   -21.00000    0.06727    0.13200 =
         0.06825   -0.01329    0.04828   -0.01340
PART 0
S1    6    0.751079    0.587766    0.484100    11.00000    0.03188    0.04441 =
         0.10630    0.00139    0.01343    0.00044
O1    5    0.636692    0.581682    0.564002    11.00000    0.04817    0.06746 =
         0.18721    0.03495    0.05892    0.00539
O2    5    0.703568    0.568488    0.351172    11.00000    0.06730    0.05952 =
         0.11239   -0.02311   -0.02753    0.00788
O3    5    0.681726    0.683376    0.703155    11.00000    0.04689    0.10370 =
         0.05383   -0.00970    0.00552   -0.00734
O4    5    0.135355    0.705883    0.765971    11.00000    0.07368    0.06904 =
         0.07175   -0.00421    0.04917    0.00230
O5    5    0.159673    0.647788    0.405193    11.00000    0.03110    0.06058 =
         0.05332    0.00027    0.01668   -0.00210
O6    5    0.251555    0.741271    0.625919    11.00000    0.12835    0.05421 =
         0.11999    0.01434    0.08131    0.01358
N1    4    0.405485    0.664029    0.574428    11.00000    0.03088    0.05474 =
         0.04310   -0.00063    0.01506    0.00103
AFIX  66
C1    1    0.958184    0.568462    0.574745    11.00000    0.03654    0.03874 =
         0.06144    0.00002    0.01678    0.00043
C2    1    1.006656    0.568342    0.714222    11.00000    0.05617    0.07771 =
         0.06357   -0.00026    0.03644    0.00378
AFIX  43
H2    2    0.927502    0.577468    0.758478    11.00000   -1.20000
AFIX  65
C3    1    1.173434    0.554581    0.787552    11.00000    0.06600    0.07680 =
         0.05069    0.00445    0.01274   -0.00437
AFIX  43
H3    2    1.205864    0.554501    0.880871    11.00000   -1.20000
AFIX  65
C4    1    1.291740    0.540941    0.721406    11.00000    0.04153    0.04780 =
         0.07856    0.00948    0.00473   -0.00266
C5    1    1.243270    0.541062    0.581930    11.00000    0.04011    0.04794 =
         0.07214    0.00035    0.02273    0.00556
AFIX  43
H5    2    1.322425    0.531936    0.537675    11.00000   -1.20000
AFIX  65
C6    1    1.076493    0.554822    0.508598    11.00000    0.04477    0.04625 =
         0.05859    0.00177    0.01730   -0.00095
AFIX  43
H6    2    1.044063    0.554902    0.415279    11.00000   -1.20000
AFIX   0
C7    1    0.780425    0.647023    0.469796    11.00000    0.03131    0.04726 =
         0.07472   -0.00412    0.01591   -0.00194
AFIX  23
H7A   2    0.872748    0.657216    0.547611    11.00000   -1.20000
H7B   2    0.817578    0.652723    0.390941    11.00000   -1.20000
AFIX   0
C8    1    0.613840    0.674592    0.458997    11.00000    0.02718    0.04388 =
         0.04976   -0.00217    0.01335    0.00032
C9    1    0.578778    0.674301    0.595452    11.00000    0.03594    0.05093 =
         0.05750   -0.00092    0.00882   -0.00057
C10   1    0.315972    0.654429    0.442305    11.00000    0.03139    0.03723 =
         0.04566    0.00335    0.01261    0.00169
C11   1    0.444383    0.656885    0.363020    11.00000    0.02858    0.03759 =
         0.04391   -0.00031    0.01860    0.00019
C12   1    0.645960    0.724066    0.428201    11.00000    0.04940    0.04446 =
         0.07417   -0.00120    0.01619   -0.00319
AFIX 137
H12A  2    0.547127    0.741977    0.430127    11.00000   -1.50000
H12B  2    0.662192    0.726004    0.340868    11.00000   -1.50000
H12C  2    0.748555    0.735012    0.494438    11.00000   -1.50000
AFIX   0
C13   1    1.472101    0.525790    0.800243    11.00000    0.05194    0.08813 =
         0.11200    0.01734   -0.00818    0.00144
AFIX 137
H13A  2    1.550644    0.530385    0.747748    11.00000   -1.50000
H13B  2    1.469501    0.494406    0.821529    11.00000   -1.50000
H13C  2    1.511258    0.542911    0.881764    11.00000   -1.50000
AFIX   0
C14   1    0.323131    0.664526    0.687422    11.00000    0.06610    0.05762 =
         0.03555   -0.00350    0.01268    0.00248
AFIX  23
H14A  2    0.239504    0.640140    0.675755    11.00000   -1.20000
H14B  2    0.412298    0.660430    0.772851    11.00000   -1.20000
AFIX   0
C15   1    0.233570    0.708579    0.685861    11.00000    0.04136    0.05249 =
         0.04209   -0.00475    0.01551   -0.00759
C16   1    0.047139    0.746157    0.787551    11.00000    0.06592    0.07687 =
         0.09272   -0.03359    0.03352    0.00333
AFIX 137
H16A  2   -0.058043    0.738122    0.807969    11.00000   -1.50000
H16B  2    0.018566    0.764343    0.707899    11.00000   -1.50000
H16C  2    0.122142    0.762828    0.861157    11.00000   -1.50000
AFIX   0
C17   1    0.398453    0.646155    0.235247    11.00000    0.03371    0.05547 =
         0.04465    0.00218    0.02295    0.00130
C18   1    0.231893    0.624030    0.160267    11.00000    0.04209    0.05518 =
         0.04693   -0.00899    0.02195   -0.00730
C19   1    0.106874    0.646556    0.062029    11.00000    0.05091    0.08018 =
         0.05344    0.00244    0.01482    0.00587
AFIX  43
H19   2    0.126860    0.675910    0.039296    11.00000   -1.20000
AFIX   0
C20   1   -0.048749    0.625263   -0.002717    11.00000    0.04638    0.13703 =
         0.06122   -0.02205    0.00677    0.00302
AFIX  43
H20   2   -0.133847    0.640128   -0.069691    11.00000   -1.20000
AFIX   0
C21   1   -0.076695    0.582118    0.032484    11.00000    0.05618    0.15025 =
         0.06963   -0.04805    0.03447   -0.03590
AFIX  43
H21   2   -0.182766    0.568144   -0.009212    11.00000   -1.20000
AFIX   0
C22   1    0.048995    0.559267    0.128017    11.00000    0.08305    0.08993 =
         0.07455   -0.02514    0.04242   -0.03808
AFIX  43
H22   2    0.029906    0.529712    0.149503    11.00000   -1.20000
AFIX   0
C23   1    0.204759    0.580598    0.192293    11.00000    0.06295    0.06568 =
         0.06198   -0.00757    0.01359   -0.01671
AFIX  43
H23   2    0.291090    0.565367    0.257360    11.00000   -1.20000
AFIX   0
PART 1
I1A   3    0.563515    0.657857    0.112044    21.00000    0.06130    0.09441 =
         0.06508    0.00603    0.03656   -0.01229
HKLF 4


REM  RMKSMP2_413_060524_0m_a.res in P2(1)/c
REM wR2 = 0.1523, GooF = S = 1.148, Restrained GooF = 1.148 for all data
REM R1 = 0.0700 for 3850 Fo > 4sig(Fo) and 0.1070 for all 5875 data
REM 290 parameters refined using 6 restraints

END

WGHT      0.0000     12.0767

REM Highest difference peak  0.795,  deepest hole -0.819,  1-sigma level  0.090
Q1    1   0.3393  0.6609  0.6175  11.00000  0.05    0.79
Q2    1   0.8471  0.6553  0.5919  11.00000  0.05    0.71
Q3    1   0.5710  0.7033  0.1212  11.00000  0.05    0.52
Q4    1   0.6142  0.6766  0.2181  11.00000  0.05    0.45
;
_shelx_res_checksum              76192
_olex2_submission_special_instructions 'No special instructions were received'
